# Supplementary material for: Geographical distribution of Aedes aegypti and Aedes albopictus (Diptera: Culicidae) and genetic diversity of invading population of Ae. albopictus in the Republic of the Congo
Source: Wellcome Open Res. 2018 Dec 28;3:79. Originally published 2018 Jun 25. [Version 3] doi: 10.12688/wellcomeopenres.14659.3 (PMC6081977; doi:10.12688/wellcomeopenres.14659.3)
Supplement: Supplementary file 1 [file wellcomeopenres-3-16328-s0000.tgz]

Archive with 1 entries (1 files):
- b79be691-ca54-4224-8586-918e133fa2e0.docx
